# Supplementary material for: Practice determinants for adherence to the Guide for the Comprehensive Clinical Care of Dengue Patients, Urabá (Colombia). A multifaceted approach to implementation research
Source: PLoS Negl Trop Dis. 2024 Aug 15;18(8):e0012361. doi: 10.1371/journal.pntd.0012361 (PMC11349210; doi:10.1371/journal.pntd.0012361)
Supplement: S1 Tables — Table A. IPS Barriers Facilitators. Table B. Consolidate Health Personal Barriers and Facilitators. (XLSX) [file pntd.0012361.s001.xlsx]

## Sheet: Table A. IPS Barriers Facil
IPS* BARRIERS
123	234	345	456	567	678	789	890	901	012
The lack of will, the will for us to learn things or to be constantly studying	The guidelines are not clear regarding comorbidities but not with co-infections	Limitaciones al oportuno acceso a la salud por la barrera geográfica y económica	Continuous change of medical personnel (barrier of permanent location of health personnel)	Little motivation on a personal level in terms of updating, knowledge and complying with the recommendations of the guide	No lab availability	The rotation of health personnel in particular	The staff does not identify a guideline as such for monitoring the implementation, although they do have one.	Filling out the notification form	Lack of availability of the laboratory 24 hours a day, especially on weekends, which generates a vacuum in the process during the days that they are not there, in addition to the lack of the laboratory at night limits the processes.
Administrative barriers to accessing the NS1 antigen test	The lack of will, the will to learn things or to be constantly studying	Limitations on timely access to health due to geographical and economic barriers	Delays in lab results	Few health personnel for the high flow of patients in the institution with a high workload, sometimes making it difficult to review and know the guideline	Lack of communication between doctor and patient and caregiver	the inexperience and lack of knowledge with the endemic diseases of the region, with which the new professionals arrive.	-The limitation of the guideline regarding the management of co-infections, there is no adoption and adaptation of the guideline.	The time for consultation and filling out forms is insufficient	The EPS with their administrative processes hinder the outpatient process, putting the satisfactory evolution of the patient at risk.
The lack of a 24-hour laboratory	Administrative barriers to accessing the NS1 antigen test	Lack of socialization of the guideline at the hospital level	Non-socialization of the guide institutionally	Difficulty in timely access to health services	Lack of an updated diagnostic algorithm in emergency departments	The lack of rapid dengue tests in rural areas where the patient, due to geographical and economic difficulties, has a delay in diagnosis and treatment.	The biggest barrier is the turnover of medical personnel, new personnel who do not know the area and have no experience of it.	The teleconsultation modality hinders adequate medical monitoring and communication with the patient	The guide does not say anything from the nursing side
The same ignorance of the people, not bringing patients to the consultation on time	The same ignorance of the people, not bringing patients to the consultation on time	Lack of interest of health personnel in self-learning and knowledge of the guide	No incentives for adherence to the guidewire	Failure to recognize the patient's warning signs or follow up on the recommendations given by the health personnel to the patient and their family	Lack of training and updating processes	The lack of a guideline and tool for the implementation of the guide and its respective follow-up in health personnel.	Vigilance and ignorance of the guide: not knowing how to fill out the notification form and not knowing the warning signs to define hospitalization.	Non-availability of agenda or appointments for the clinical follow-up of the patient and their control paraclinics	There are no stimuli, but there is a lot of support from VSP
Lack of discipline and motivation to update oneself	Lack of discipline and motivation to update oneself	Lack of ownership and ownership of the disease in the community and in the health personnel themselves	Lack of institutional policies and follow-up to the process of adherence to the guideline	Difficulties and delays in referral processes	Greater intervention by the public health sector and health personnel in terms of dengue promotion and prevention	The referral and counter-referral process does not always work well, often patients who require a higher level of care end up in primary transport.	The lack of health resources at the government level, the difficult access to health service.	The non-compromise of a specific diagnosis hinders clinical follow-up by the health personnel in charge	Not financial stimuli, but flexibility in the shift cadres
Lack of institutional policies, incentives, and follow-up to the process of adherence to guidelines	Lack of institutional policies, incentives, and follow-up to the process of adherence to guidelines	Inadequate socialization of the guide to health personnel is not being effective: there is no introspection.	Failure to follow the instructions of the nursing staff by the caregivers or relatives of patients with dengue.	Not available in the pediatric ICU area	Lack of socialization of the guidelines with health personnel		The lack of prevention strategies and community education.	Continuous rotation of medical staff between the different locations
Parameters from quality management to follow up on guides from audit rather than sensitivity	Parameters from quality management to follow up on guides from audit rather than sensitivity	Institutional policies based on production and not on the quality of health personnel		No training of nursing and laboratory staff	Lack of institutional policies to facilitate adherence to the dengue guideline		Serving the uninsured population (migrants, indigenous people)	Difficulty in the diagnostic approach due to the different differential diagnoses existing in the Urabá region of febrile syndrome etiologies
There is no policy for monitoring the patient after they leave the institution, there is no monitoring of their evolution.	The guides do not include a context of the reality of our communities, more emphasis needs to be placed on prevention measures from the community and families.	Lack of a solid institutional guideline that is not affected by the frequent changes in the institution's administration					Manage the patient's beliefs regarding medical treatment and care, especially with the indigenous population.
We all work in isolation, each institution on its own, there is a lack of a route of action that is truly fulfilled from the municipal level so that there is efficiency in the health sector.	There is no policy for monitoring the patient after they leave the institution, there is no way to monitor their evolution.						Inadequate interpretation of dengue tests by health personnel
An absence of a comprehensive clinical approach to patients with comorbidities and co-infections is perceived.	We all work in isolation, each institution on its own, there is a lack of a route of action that is truly fulfilled from the municipal level so that there is efficiency in the health sector.
	Difficulty in accessing laboratory services when the institution does not have a 24-hour laboratory
IPS* FACILITATORS
We are in the training with the staff	Have a complete, documented and easy-to-implement guide	Conducting training at health posts far from the institution	Be in training periodically	Be in training periodically by the institution and the availability of the guide on the institutional platform	The personal satisfaction that health personnel have when providing care to a sick patient and seeing them recover	Clear and easy-to-use dengue guide	Encourage ourselves to follow up on implementation.	The guide is practical, simple, clear	The guide is clear, complete and available to all staff, in addition to its ease of access and knowledge.
Easy access for patients to hospital institutions	The medical knowledge accumulated by practicing in an endemic area for dengue	"I take care of myself at home" program	Referral and counter-referral process working well	Interdisciplinary work both in the processes of filling out the form and notification and in the processes of carrying out paraclinics and results	Communication between nursing staff and patients' caregivers about medical behaviors, controls, promotion, and prevention of dengue.	Teamwork in the institution and good medical coordination, assertive communication regardless of the professional level you have.	The personal and institutional commitment to patient monitoring and health education that they carry out in the community	Referral and counter-referral process working well with redirection to the emergency department	We have everything to manage patients with dengue: adapted institutional guidance, access to the link, support from VSP, they give us a lot of training, the follow-up is correct – there are not so many scoldings.
The fact that there are several actors such as those in charge of the care part and those in charge of the administrative part depending on the guide	Easy access for Apartadó patients to hospital institutions			Have the necessary resources for comprehensive and complete care: institution of greater complexity, with availability of different specialties and availability of adult ICUs		There is guidance and socialization for the patient on warning signs, importance of control appointments, form of transmission and form of prevention of dengue.	The standardization of processes and the unification of knowledge for its application with patient care.	There is an institutional laboratory, with rapid paraclinics, in an opportune manner, especially in patients with probable dengue	From quality and specialties there is feedback and reminder emphasizing something that we are missing
The medical knowledge accumulated by practicing in an endemic area for dengue	The fact that there are several actors such as those in charge of the care part and those in charge of the administrative part depending on the guide						The training and feedback carried out by the institution to improve the quality of care for its staff.	Easy access to the guide through technological resources	Quality support for guideline training, with audit of medical records analyzing what was done and not done
	Easy access to the Guides via the web							Institutional support from P&P, surveillance, nursing and quality, with early warnings and follow-up of HC and cases.	Active role of the nursing staff, "we are the cornerstone of care" we are attentive to everything.
*IPS: Health Service Provider Institutions

## Sheet: Table B. Consol Health Person 
Guiding Factors	Individual Factors of Health Care Professionals	Patient Factors	Professional Interactions	Incentives & Resources	Organizational Change Capacity	Social, Political and Legal Factors
BARRIERS: consolidated Health Personnel
Guidelines are unclear regarding co-infections	The lack of will, the will to learn things or to be constantly studying	The same ignorance of the people, not bringing patients to the consultation on time	We all work in isolation, each institution on its own, there is a lack of a route of action that is truly fulfilled from the municipal level so that there is efficiency in el sector salud	Administrative barriers to accessing the NS1 antigen test	Lack of institutional policies, incentives, and follow-up to the process of adherence to guidelines	Limitations on timely access to health due to geographical and economic barriers
An absence of a comprehensive clinical approach to patients with comorbidities and co-infections is perceived.	Lack of discipline and motivation to update oneself	The guides do not include a context of the reality of our communities, more emphasis needs to be placed on prevention measures from the community and families	Difficulties and delays in referral processes	The lack of a 24-hour laboratory	Parameters from quality management to follow up on guides from audit rather than sensitivity	Difficulty in timely access to health services
Difficulty in the diagnostic approach due to the different differential diagnoses existing in the Urabá region of febrile syndrome etiologies.	There is no policy for monitoring the patient after they leave the institution, there is no way to monitor their evolution	Lack of ownership and ownership of the disease in the community and in the health personnel themselves	Lack of communication between doctor and patient and caregiver	No incentives for adherence to the guidewire	Inadequate socialization of the guide to health personnel is not being effective: there is no introspection.	Not available in the pediatric ICU area
The limitation of the guideline regarding the management of co-infections, there is no adoption and adaptation of the guideline.	Lack of interest of health personnel in self-learning and knowledge of the guide	Failure to follow the instructions of the nursing staff by the caregivers or relatives of patients with dengue.	The referral and counter-referral process does not always work well, often patients who require a higher level of care end up in primary transport	No lab availability	Institutional policies based on production and not on the quality of health personnel	Lack of an updated diagnostic algorithm in emergency departments
	Little motivation on a personal level in terms of updating, knowledge and complying with the recommendations of the guide	Failure to recognize the patient's warning signs or follow up on the recommendations given by the health personnel to the patient and their family		The lack of rapid dengue tests in rural areas where the patient, due to geographical and economic difficulties, has a delay in diagnosis and treatment.	Lack of a solid institutional guideline that is not affected by the frequent changes in the institution's administration	Lack of training and updating processes
	the inexperience and lack of knowledge with the endemic diseases of the region, with which the new professionals arrive	Greater intervention by the public health sector and health personnel in terms of dengue promotion and prevention			Frequent managerial changes that interfere with process continuity	The lack of health resources at the government level, the difficult access to health services
	Vigilance and ignorance of the guide: not knowing how to fill out the notification form and not knowing the warning signs to define hospitalization	The lack of prevention strategies and community education			Continuous change of medical personnel (barrier of permanent location of health personnel)	Atender a la población no asegurado (migranteServing the uninsured population (migrants, indigenous people)s, indígenas)
	Inadequate interpretation of dengue tests by health personnel	Manage the patient's beliefs regarding medical treatment and care, especially with the indigenous population			Delays in lab results
	Filling out the notification form				Lack of institutional policies and follow-up to the process of adherence to the guideline
	The non-commitment of a specific diagnosis hinders clinical follow-up by the health personnel in charge				Few health personnel for the high flow of patients in the institution with a high workload, sometimes making it difficult to review and know the guideline
	Difficulty in the diagnostic approach due to the different differential diagnoses existing in the Urabá region of febrile syndrome etiologies				No training of nursing and laboratory staff
					Lack of socialization of the guidelines with health personnel
					Lack of institutional policies to facilitate adherence to the dengue guideline
					The lack of a guideline and tool for the implementation of the guide and its respective follow-up in health personnel.
					The staff does not identify a guideline as such for monitoring the implementation, although they do have one.
					The biggest barrier is the turnover of medical personnel, new personnel who do not know the area and have no experience of it.
					The time for consultation and filling out forms is insufficient
					The teleconsultation modality hinders adequate medical monitoring and communication with the patient
					Non-availability of agenda or appointments for the clinical follow-up of the patient and their control paraclinics
					Continuous rotation of medical staff between the different locations
FACILITATORS: Consolidated Health Personnel
The guidelines are clear regarding comorbidities	Conducting training at health posts far from the institution	The personal satisfaction that health personnel have when providing care to a sick patient and seeing them recover	Referral and counter-referral process working well	Have the necessary resources for comprehensive and complete care: institution of greater complexity, with availability of different specialties and availability of adult ICUs	Be in training periodically
Have a complete, documented and easy-to-implement guide	"I take care of myself at home" program	Communication between nursing staff and patients' caregivers about medical behaviors, controls, promotion, and prevention of dengue.	Interdisciplinary work both in the processes of filling out the form and notification and in the processes of carrying out paraclinics and results	There is an institutional laboratory, with rapid paraclinics, in an opportune manner, especially in patients with probable dengue	Be in training periodically by the institution
The medical knowledge accumulated by practicing in an endemic area for dengue	Encourage ourselves to follow up on implementation	The personal and institutional commitment to patient monitoring and health education that they carry out in the community	Teamwork in the institution and good medical coordination, assertive communication regardless of the professional level you have.		The availability of the guide on the institutional platform
Easy access for Apartadó patients to hospital institutions			Referral and counter-referral process working well with redirection to the emergency department		There is guidance and socialization for the patient on warning signs, importance of control appointments, form of transmission and form of prevention of dengue.
The fact that there are several actors such as those in charge of the care part and those in charge of the administrative part depending on the guide					The standardization of processes and the unification of knowledge for its application with patient care.
Easy access to the Guides via the web					The training and feedback carried out by the institution to improve the quality of care for its staff.
We are in periodic training with the staff					Apoyo institucional desde PyP, vigilancia, enfermería y calidad, con alertas tempranas y seguimiento de HC y de casos.
Clear and easy-to-use dengue guide
The guide is practical, simple, clear
Easy access to the guide through technological resources
The guide is clear, complete and available to all staff, in addition to its ease of access and knowledge.
