# Supplementary material for: Practice determinants for adherence to the Guide for the Comprehensive Clinical Care of Dengue Patients, Urabá (Colombia). A multifaceted approach to implementation research
Source: PLoS Negl Trop Dis. 2024 Aug 15;18(8):e0012361. doi: 10.1371/journal.pntd.0012361 (PMC11349210; doi:10.1371/journal.pntd.0012361)
Supplement: S2 Tables — Table A. Decision-maker 1 Barriers and Facilitators. Table B. Academic 1 Barriers and Facilitators. Table C. Academic 2 Barriers and Facilitators. Table D. Academic 3 Barriers and Facilitators. Table E. Academic 4 Barriers and Facilitators. Table F. Consolidated everything Barriers and Facilitators. Table G. Consolidated summary Barriers and Facilitators. (XLSX) [file pntd.0012361.s002.xlsx]

## Sheet: Table A. Decision-maker 1
Guiding Factors	Individual Factors of Health Care Professionals	Patient Factors	Professional Interactions	Incentives & Resources	Organizational Change Capacity	Social, Political and Legal Factors	Other
BARRIERS
Contribute to underreporting the problem of severe dengue and dengue mortality, because they have not had a virological confirmatory diagnosis	In my opinion, it is not being addressed in the depth that the management of this pathology should have and above all with a comprehensive approach, certainly, an approach even of interdisciplinary work.	I believe that comprehensive care should be insufficient for the community management of dengue, because it was not designed for community management.	To do a whole process, of induction very well done when the staff is linked to work in an area where there is transmission of this and other health priorities, because in the universities they do not achieve, in their process of professional knowledge, gradually, to have that adequate training, well, and in this institutions and of course the ministry and the territorial entities and the Institut…	Most of these patients die due to poor management of it, due to poor orientation, so this should have a certain enforceability in terms of compliance with the regulations that exist and that should be mandatory.	We are contributing to the spread of the disease and even generating cases of dengue in hospitals.	The hospital infrastructure itself for patient care, there are many deficiencies.	A syndemic due to the simultaneous confluence of public health problems that grew, of indicators that went back years and even a decade or more, including vaccination itself, so I believe that there is a great deal of work to be done to strengthen these institutions from the point of view of public health
The training of human talent adequate for proper care, speaking the team that participates, not only of the doctor, but also nursing, laboratory.			There is a lack of more space in the training curricula, not only in the fields of public health, but in the other fields of knowledge in health, in the field of nursing, in the field of microbiology before bacteriology, of course in medicine, I would say.	The entities responsible for having the proper conditions, the appropriate capacities so that a timely response can be given to the management of dengue, if they themselves are not making the efforts that must be made, because it is very difficult for the personnel to take ownership, for the institutions themselves to appropriate and more so when they are in a more curative and more business appr…	Difficulties in avoiding complications and mortality, especially follow-up, which is mainly monitored, hematocrits, hemoglobin, blood pressure.	As long as there are such precarious housing conditions in which large majority of the population live, because there is no housing that protects against the transmission of dengue, in many towns of the country and in peripheral areas of large cities there is no permanent drinking water service, people got used to storing water for human consumption and that water, well, they are the sites, impor…
			Much more comprehensiveness is needed in this training process of the health teams so that, therefore, a more powerful work is achieved at the level of professional practice	The resources, the investment of resources in public health has historically been very limited compared to what has been invested in the curative approach to the disease, I highlighted the great effort that there is from the National Institute of Health to strengthen public health surveillance and also to serve as a national reference laboratory, but I think it has become very centralized	I believe that the capacities in the network of laboratories and the health providers themselves with the clinical laboratories for the confirmation of cases are still very limited, including the surveillance of serotypes	A major limitation in terms of the capacity of the Ministry and also of the Institute to accompany, to advise, to monitor and control that good work is being done at the level of the territories and in this time of pandemic, well, I would say that practically a good part of that work was abandoned
					A lot of fragmentation within the institutions and a lack of capacity for comprehensiveness in the work at the territorial level
					Structural difficulties that exist in the health system, so the guide itself should be a facilitator as such, but it is simply where the barriers and facilitators are, so the barriers are at all levels, they are from the community, from the families themselves who have to learn to realize when they have to run to the health institution because there is an alarm sign, certainly, so that in that he…
FACILITATORS
		Health Education, which is a different approach from the traditional one that has been given, let's say, in front of what should be done in prevention, in education that is information, education and communication	An approach to interprofessional training that I find interesting is also in a way, supporting and leading from the Ministry of Health with the accompaniment of PAHO and from the different institutions of human resources in health, because unfortunately human resources have not been trained for teamwork, but each one has been trained as doing their part, So I think that we must identify a lot tho…			Research institutions or academic institutions have a very big job to do in articulated work with the institutions, with the health authorities of the territorial entities and even among themselves, many times there are also competencies between the same academic and research institutions or channeling resources that also fragment the possibility of being able to have an accompaniment that produc…

## Sheet: Table B. Académic  1
Guiding Factors	Individual Factors of Health Care Professionals	Patient Factors	Professional Interactions	Incentives & Resources	Organizational Change Capacity	Social, Political and Legal Factors	Other
BARRIERS
Epidemiological surveillance, this pile of steps that have to be done is what seems to me to be hindering the process	We are always thinking about that classic dengue and we forget where it can go and how many deaths it can cause every day, I think that is one of the main failures in this issue		The bacteriologists are locked up in a laboratory and many of the bacteriologists do not do, for example, promotion and prevention, so they have no way to disseminate it but they keep that knowledge for themselves, to know what it is, how they should make the diagnosis, when they send a laboratory test.		That is lacking, it is more dissemination, more empowerment of people with the guide, I don't know if to do it in a more updated way	We are still as, as if not giving importance to a disease that deserves all the importance in the world
			We all know that here dengue tests are scarce, true, that 10% are done and that I think it is essential that, because the laboratory personnel sometimes do not even have contact with the medical history, if not a patient who arrived simply looks is going to take the test, took the blood test enters and does the test, true, but it does not go much further in many places and that is why we say to t…
FACILITATORS
Let's make a guide that they consult on the internet, let's do it in such a way that they can have them on a cell phone for example or in an application much more, so that today it attracts more attention than other things that we used to do, to try to get people to really introject it, read it, appropriate it.	Good correlation and that they are able to give that knowledge that they have as bacteriologists in the case, well, of us microbiologists for other institutions			Like encouraging people to do things right, but I don't know how much I've really studied about the negative impact of the problem with the guidelines.	Encourage the biotechnology fair, where students present their projects	The conviction in the guidelines really, I think what's missing is that, that we really follow the guide because we're convinced that it's and it should be done and not like, well, I do it if I want to, says laboratory
Adhering to something that we consider so normal, to go to the hospital and all this is difficult, it seems to me that the guide is clear and has been going on for years, let's put it this way, ten years.

## Sheet: Table C. Academic 2
Guiding Factors	Individual Factors of Health Care Professionals	Patient Factors	Professional Interactions	Incentives & Resources	Organizational Change Capacity	Social, Political and Legal Factors	Other
BARRIERS
Las guías actualmente se encuentran desactualizadas.(2010). Tanto las clinicas como de vigilancia epidemiologica y entomologica. Se encuentra en proceso de adopción de las guías de OPS/OMS. Tiene ventajas al estandarizar procesos basados en la evidencia. Beneficia al paciente al estandarizar la calidad de la atención.	lamentablemenete las guías no son socializadas en forma regular. En las escuelas de medicina no se dan a conocer, solo se conocen en la practica cuando se ve enfrentado a un paciente.	Generar confianza en el paciente para que consulte, por esa razón se requiere la reactivación de los gestores comunitarios, para que reaparezcan y sean el puente entrte el servicio de salud y la comunidad.	Las fallas son en todos los frentes.	Responsabilidad por nivles educación en salud por entornos, estaregia COMBI. De la mano con antropologos y sociologos. La guia no tiene estos elementos.		No hay recursos para llegar a las comunidades, Se debe entonces foralecer las comunidades para mejorar la capacidad local.
En el IETS, asume el desarroollo de las guias con un alto costo, e cerca 600 millones en el solo diseño, lo cual es un vacio grande en la implementación.	Barrera administartiva dado que aunque no es una camisa de fuerza, no son de obligatorio cumplimiento.	En teoria la guia responde pero la Guía 2010, puede presentar una barrera, como no esta en el marco de las RIAS, no dice exactamente lo que la comunidad debe hacer. No tienen elementos para la comunidades en la practica.	No nos actualizamos	En municipios puede ocurrir la no ejecución de recursos, para este tipo de actividades.		"Las guías clínicas se hacen mirando hacia los cerros de Bogotá, pero de espaldas al país".
La falla en el seguimiento a la implementación de las guías. Por falta der recursos.	No hay plan de implementación bien estructurado, ni manuales de implementación es muy complicado.	La guia es muy clinica, no tiene enfoqeu comunitario. Las nuevas tienen atención integral, los entornos, la educación comunitaria, el comportamiento. O esta pensada para los agentes comunitarios.	La referencia y contrareferencia debería funcionar, el sistema es muy complejo y esta supeditado a la contratación de las EPS.	Los proyectos de educacion en salud se limitan a charlas informativas. El PIC va enfocado a la educación enslaud en los diferentes entornos. Y alli estan los recursoso pero no se dan uso adecuado por falta de ejecución.	Se requiere mostrar la evidencia local para construir la evidencia nacional.	Las entidades territoriales modifican el recurso humanos de acuerdo con sus intereses y el cambio de gobierno hace que este cambio de personal, nopermite la continuidad y la construcción de capacidad local.
Las guias no responden a los intereses de la EPS. Por ejemplo IgM para dengue. Lo cual es contratado por un laboratorio diferente que se convierte en una barrera para la atención del paciente.	Se dan a conocer guias de diferenetes paises pero no adaptados a Colombia. No se comparte la información disponible.		Prima la sostenibilidad del sistema por encima de la atención del paciente, dado que el sistema no funciona si el paciente que no aporta, exite muchas dificultades con la referencia delos pacientes, en municipios muy distantes. En esos contextos hablar de referencia y contrareferencia es otra realidad		Existe resistencia de los medicos especialistas	Somos pobres, no se puede pagar una guía intergral, se acude a los técnicos y a la bondad de los investigadores, se hace una revisión sistemática, se envia a un grupo de expertos y ellos le dan madera a esos lineamientos, se le adiciona algo de PIC, responsabilidades de las entidades de salud, de las EAPB, de los investigadores y de las universidades.
La guia actual cumple 11 años muy academica pero con grandes vacios y ha habido cambios normativos y (PIC, entornos institucional, laboral etc, , manejo integral, RIAS, Pruebas rapidas, resolución 3280) administrativos que no estan reflejadas en esas guías. Es una guia que no va en consonacia con la normatividad vigente, con el proceso regulatorio y administrativo, Gran desventaja de no actualiza…	En la socialización del plan estrategico de las enfermedades tropicales. Las entidades terrritoriales el 70% tienen no tiene un plan de implementación de guías.Un desempeño deficiente.					El país va hacer una adopción, en relación con calidad se debe adoptar tal cual, la ultima guia de la OPS, para las americas que nos explican en Colombia. NO es fácil.
						Va a ser una guia de arbovirus, esperemos que no tengamos que hacer muchos cambios, porque si se requiere hacer cambios eso corresponde a una adapatación y automaticamente pasaria a ser elaborado por el IETS, y se requiere para ellos cerca de 600 millones.
FACILITATORS
	Las guías no son una barrera, son más las barreras administrativas	Generar confianza en el paciente para que consulte, por esa razón se requiere la reactivación de los gestores comunitarios, para que reaparezcan y sean el puente entrte el servicio de salud y la comunidad.			Los recurso de intervenciones colectivas, (PIC)tienen recursoso muy grandes en educación. Ademas presenta elelmentos como acciones precisas de acuerdo con el entorno. Le da peso al agente comunitario a las acciones comunitarias.	La convicción en las guías realmente, creo que lo que falta es eso, que realmente sigamos la guía porque estamos convencidos que es y se debe hacer y no como, bueno, lo hago si quiero dice laboratorio,
	El proceso de implementación, a pesar de tener facilitadores con el acceso a los documentos, actualemente existe un repositorio con mejor acceso.	En teoria la guia responde pero la Guía 2010, puede presentar una barrera, como no esta en el marco de las RIAS, no dice exactamente lo que la comunidad debe hacer. No tienen elementos para la comunidades en la practica.			Las RIAS, aproximan la politica a los procesos operativos.
		La guia es muy clinica, no tiene enfoqeu comunitario. Las nuevas tienen atención integral, los entornos, la educación comunitaria, el comportamiento. O esta pensada para los agentes comunitarios.			Se acojen mejor en los primeros niveles.

## Sheet: Table D. Academic 3
Guiding Factors	Individual Factors of Health Care Professionals	Patient Factors	Professional Interactions	Incentives & Resources	Organizational Change Capacity	Social, Political and Legal Factors	Other
BARRIERS
One of the difficulties: it is the education for the patient, the guide lacks in the aspects of patient recommendations. In addition, there is a lack of more dissemination of what the guide is	Health personnel are not adhering to the guideline, resistance to change. There is no adherence because there is a resistance to change. Greater emphasis must be placed on patient education.	One of the main shortcomings is that it should involve work with the patient and their families, and in the case of dengue guidance, it is even more necessary to work with the community	There is another very important problem with the counter-reference, that there should be feedback, what I see is that it does not happen. Counter-referral is a very important task that exists, if health personnel make decisions and do what they think they have to do, and they make mistakes and if they do not feed back, the error is perpetuated.	In humans, we must look again at the health personnel at the first levels and be able to work with primary health care and be able to place greater emphasis and be able to give better care to people.	Articulation with the ministry to achieve an appropriation of the guide: Reaching agreements so that everyone performs their functions is a matter of everything, committed leaders are required, involved who are capable of making that conjunction to achieve progress on the same path.	From the political point of view, and more so from the policy side, a greater effort must be made towards the continuous education given to health professionals, and more so in this country where there are so many geographical differences that it requires a greater commitment from the policies.	En general se encuentra estudiantes ya egresados del pregrado vienen con muchos vacíos del conocimiento sobre la guía de dengue.
One of the main shortcomings is that it should involve work with the patient and their families, and in the case of dengue guidance, it is even more necessary to work with the community	In general, there are students who have already graduated from the undergraduate program with many gaps in knowledge about the dengue guide.	One of the difficulties: it is the education for the patient, the guide lacks in the aspects of patient recommendations.		Financially, it is the most painful part since that requires modifications, because we cannot do health education without resources, everything has a cost, so the ministry has allocated money to public health, so we have to make good use of these, just as they also have responsibility to the insurers, in order to achieve educational material and intervention in all phases of diagnosis, treatment …		Nursing is a social practice and a greater effort must be made in health education, in health professionals we have a marked social training.
FACILITAtORS
A general support for decision-making in clinical practice, when true importance is given, should be given ownership not only with health personnel, but also with the patient and their families. The dengue guidelines in general are a support for decision-making in medical practice		Some strategies to achieve this appropriation of prevention: ICTs have given us great support now, in health education. Allowing people to contribute their doubts and they can be resolved through ICT strategies: videos, virtual spaces, podcasts, is listening to what people want to be explained to them, through images and listening.	Recommendations for educational institutions to appropriate the dengue guide: Improve the teaching strategies of the guide in undergraduate studies.		The guide responds to the aspects of prevention: The key points are contained, but it is not appropriate for the health professional and much less for the patient and relatives.
It facilitates decision-making by health workers, greater control of follow-up. It allows times to be optimized, guides decision-making. The education of the guide with the patient.

## Sheet: Table E. Academic 4 
Guiding Factors	Individual Factors of Health Care Professionals	Patient Factors	Professional Interactions	Incentives & Resources	Organizational Change Capacity	Social, Political and Legal Factors	Other
BARRIERS
From the educational point of view (Training), include health programs in the curricula, that is, those programs that are aimed at the most prevalent pathologies, which produce morbidity, mortality, etc., include these guidelines in teaching, include the evaluation of the guidelines in students, making them aware that the guidelines are changing, that they are being updated	It is known that the guide exists, but that we have problems of adherence, knowledge, and follow-up to its application, the human talent that we are training does not find an example so that he in turn knows that tomorrow it will be a doctor who is in compulsory social work or a general practitioner who works in a hospital, In areas where dengue is a health problem, he is right there with the awa…	We also need to empower the community that this is their problem, it is not a problem of the servers, it is their problem and the community has to participate.	I have not applied it directly, but I have met with some general practitioners who, who have contact with students, two things, one, a little ignorance of the guide and second, a little bit the liberality with which they use it, so, in what sense, in which there would seem to be no adherence in the general practitioner, the primary care doctor or whatever we want to call it, other levels of care,…	After the patient is discharged, it should be captured by promotion and prevention teams or community agents, in order to really impact the subsequent morbidity produced by a type of pathology such as this type and that has its peaks and that depend, therefore, on other factors such as vectors, environmental conditions, etc. Preventing reinfections	I think that we lack, from the managerial levels, in the training of our administrative staff of the hospitals, whether they are called managers, medical care, emergency services, etc., there is no training and I believe that an evaluation of the training to be sure that they know it, secondly there is no discussion with them so that they express the concerns they have,	An administrative decision seems important to me the work that a sectional health directorate or an area of this type of training can do to hospital managers, to insist on the importance of the guidelines and to be, therefore, making re-inductions on the guidelines, not only for dengue	Starting to make proper use of artificial intelligence applied, well, to public health problems, it can help us in certain cases, because one would say if that, let's see, those bases of big data related to these health problems are collecting good practices and are constantly being updated, could be an element that helps us to also keep some guidelines updated, at least in terms of reminding us …
The professors of Medicine and infectious disease specialists who handle these problems and teach, that they are clear about the concept of the importance of the guide, the legitimacy of the guide and where the guide comes from, where it takes, let's say, where it takes the information	Agreements have to be reached so that there is a conviction that the guide includes the best practices, then, it begins to prevail	The community must be told that there is a guide, such as information and that they understand that the results are not always attributable to the knowledge that the professional has or to the dedication, it has other things	There is a reference, but there is no feedback to the personnel who gave initial management to know where they can improve	After Law 100, we saw how resources for community work and management of tropical diseases decreased at the national level and well at the level of territorial entities	Agreements have to be reached so that there is, let's say, a conviction that the guide includes the best practices, at least a guide includes the best practices, then, it begins to prevail	The Ministry could act at its level, linking, inviting the associations of faculties of Medicine, Nursing, bacteriology, and all areas that have to do with care, and presenting the updated guide, the latest version and discussing with these associations that train health professionals at the national level	The audit guidelines for the care of patients with dengue are not known
I have always been convinced that applying the guides are a good practice, now, the guide as it is, I would say that it requires, requires adjustments since there is no recent update	There is no systematic, clear implementation of the guide, which has been left to a bit of good will, well, I say goodwill in the sense that the health personnel know it, that they decide to implement it, that there is administrative support and also that the administrative direction for it, so, I think that has been its shortcoming	The guide lacks an emphasis on the community	A guide must be an agreement between health professionals, with the organizations and all those who intervene there, to do things well and once it is agreed we will apply, with the understanding that this guide, therefore, includes the best practices.		To be insisting that the inductions of new personnel or the re-induction of personnel who are in areas, at least where dengue is a problem, are being done permanently, the guidelines are being included in those re-inductions or inductions to new personnel and a little surveillance, the rules have to be complied with, then, for example, in the processes of medical records, in the evaluation, for e…	The guides have to be as simple as possible, because such long guides do not facilitate their study, their reading with a certain frequency, their consultation, so, in my opinion, there should be in my concept as a basic guide and some annexes and some things to complement, but at least we know that if those points of the guide are followed, We are sure that we are providing good clinical care. A…
I believe that there has not been an adequate dissemination of the guideline, because we have also associated it only as almost a first level of care, and, reviewing the guideline, I find that I assume the levels, well, the levels of care that I know, where it could have to be attended given the complexity of each case	It is necessary to demystify that the guidelines take away autonomy, in other fields such as nursing, they do see it that way, I have seen it in medicine, ah, but then where is my knowledge, my autonomy to treat patients as I believe, if we manage to break that scheme in feeling, and, therefore, to go from saying, is that the doctor, nurse or microbiologist is autonomous to say.				The entities, for example the Sectional Directorate of Health, in the case of Antioquia to the schools of Medicine, evaluate if the guide is being taught or how they are teaching it or let's agree or do a workshop so that we learn from the guide
Work on education, because if graduates know how a guide is made, who participates, what it is, well, what is the mechanism to arrive at a guide, that a guide is approved and finally, it is studied and delivered and disseminated, etc., then, I think that there we are going to have to work with health professionals that I think is important and especially with the clinical part.					Continuity in the treatment of patients must be guaranteed, such as the team from the same hospital that treated the patient, because if they change teams, discrepancies begin to be found, changes in patient management begin, etc., and then that increases readmissions, if this other team is not synchronized with that guideline and what is their role and the continuity of the intervention from the…
No training is received in the use of the Colombian guide for patient care					The challenges for higher education institutions in training is to generate high credibility in the legitimacy of the guide
FACILITATORS
The comprehensive guide makes it clear where efforts should be directed in terms of the clinical approach,	I have always been very aware of the importance of teaching medical students, that I have more contact since my undergraduate degree in their area of public health, the importance of health programs and evidence-based guidelines,			I don't know, if, let's say those resources exist, I think that resources could be obtained to the extent, when you, for example, go to the businessman in the region, you say, look, you know what it means for you that people get sick from this and that they don't, well, first that they let them get sick, and, second, that we don't attend to them in a timely manner, third, that we do not attend to…		Easy access to the guide: The ministry and that, because they disseminate them and you find them on the internet and you see the adjustments that are being made since it was adapted like in 2013
What the guide aims to do is to standardize us, so that we all know what we have to do at one level and another, so I think that this idea of promoting the use of this guide is comprehensive, promoting its training in it, the application, doing follow-up studies, how much they are applied, what results are seen, be of quality, safe, comprehensive, I believe that it would help the final objective,…	The guidelines allow us to use the evidence to guide and have a management of patients to achieve better results allow us to guide
														Yo no conozco, si, si digamos esos recursos existen, creo que podrían conseguirse recursos en la medida, cuando usted, por ejemplo, va al empresario de la región, le dice, mire usted sabe lo que implica para usted que la gente se enferme de esto y que no, bueno, primero que lo deje enfermar, y, segundo que no lo atendamos oportunamente, tercero que no lo atendemos con calidad, mostrar esa realida…

## Sheet: Table F. Consolidat. everything
Guiding Factors	Individual Factors of Health Care Professionals	Patient Factors	Professional Interactions	Incentives & Resources	Organizational Change Capacity	Social, Political and Legal Factors	Other
BARRIERS
Contribute to underreporting the problem of severe dengue and dengue mortality, because they have not had a virological confirmatory diagnosis	In my opinion, it is not being addressed in the depth that the management of this pathology should have and above all with a comprehensive approach, certainly, an approach even of interdisciplinary work.	I believe that comprehensive care should be insufficient for the community management of dengue, because it was not designed for community management.	To do a whole process, of induction very well done when the staff is linked to work in an area where there is transmission of this and other health priorities, because in the universities they do not achieve, in their process of professional knowledge, gradually, to have that adequate training, well, and in this institutions and of course the ministry and the territorial entities and the Institut…	Most of these patients die due to poor management of it, due to poor orientation, so this should have a certain enforceability in terms of compliance with the regulations that exist and that should be mandatory.	We are contributing to the spread of the disease and even generating cases of dengue within the hospital.	The hospital infrastructure itself for patient care, there are many deficiencies.	A syndemic due to the simultaneous confluence of public health problems that grew, of indicators that went back years and even a decade or more, including vaccination itself, so I believe that there is a great deal of work to be done to strengthen these institutions from the point of view of public health
	The training of human talent adequate for proper care, speaking the team that participates, not only of the doctor, but also nursing, laboratory.		There is a lack of more space in the training curricula, not only in the fields of public health, but in the other fields of knowledge in health, in the field of nursing, in the field of microbiology before bacteriology, of course in medicine, I would say.	The entities responsible for having the proper conditions, the appropriate capacities so that a timely response can be given to the management of dengue, if they themselves are not making the efforts that must be made, because it is very difficult for the personnel to take ownership, for the institutions themselves to appropriate and more so when they are in a more curative and more business appr…	Difficulties in avoiding complications and mortality, especially follow-up, which is mainly monitored, hematocrits, hemoglobin, blood pressure.	As long as there are such precarious housing conditions in which large majority of the population live, because there is no housing that protects against the transmission of dengue, in many towns of the country and in peripheral areas of large cities there is no permanent drinking water service, people got used to storing water for human consumption and that water, well, they are the sites, impor…
			Much more comprehensiveness is needed in this training process of the health teams so that, therefore, a more powerful work is achieved at the level of professional practice	The resources, the investment of resources in public health has historically been very limited compared to what has been invested in the curative approach to the disease, I highlighted the great effort that there is from the National Institute of Health to strengthen public health surveillance and also to serve as a national reference laboratory, but I think it has become very centralized	I believe that the capacities in the network of laboratories and the health providers themselves with the clinical laboratories for the confirmation of cases are still very limited, including the surveillance of serotypes	A major limitation in terms of the capacity of the Ministry and also of the Institute to accompany, to advise, to monitor and control that good work is being done at the level of the territories and in this time of pandemic, well, I would say that practically a good part of that work was abandoned
					A lot of fragmentation within the institutions and a lack of capacity for comprehensiveness in the work at the territorial level
					Structural difficulties that exist in the health system, so the guide itself should be a facilitator as such, but it is simply where the barriers and facilitators are, so the barriers are at all levels, they are from the community, from the families themselves who have to learn to realize when they have to run to the health institution because there is an alarm sign, certainly, so that in that he…
Epidemiological surveillance, this pile of steps that have to be done is what seems to me to be hindering the process	We are always thinking about that classic dengue and we forget where it can go and how many deaths it can cause every day, I think that is one of the main failures in this issue		The bacteriologists are locked up in a laboratory and many of the bacteriologists do not do, for example, promotion and prevention, so they have no way to disseminate it but they keep that knowledge for themselves, to know what it is, how they should make the diagnosis, when they send a laboratory test.		That is lacking, it is more dissemination, more empowerment of people with the guide, I don't know if to do it in a more updated way	We are still as, as if not giving importance to a disease that deserves all the importance in the world
			We all know that here dengue tests are scarce, true, that 10% are done and that I think it is essential that, because the laboratory personnel sometimes do not even have contact with the medical history, if not a patient who arrived simply looks is going to take the test, took the blood test enters and does the test, true, but it does not go much further in many places and that is why we say to t…
The guidelines are currently outdated. (2010). Both clinical and epidemiological and entomological surveillance. It is in the process of adopting PAHO/WHO guidelines.	Unfortunately, the guides are not socialized regularly. In medical schools they are not made known, they are only known in practice when faced with a patient.	Generate confidence in the patient so that they consult, for this reason the reactivation of community managers is required, so that they reappear and are the bridge between the health service and the community.	The failures are on all fronts.	Responsibility for health education levels by environments, COMBI strategy. Hand in hand with anthropologists and sociologists. The guide does not have these elements.		There are no resources to reach the communities, so the communities must be strengthened to improve local capacity.
At the IETS, it assumes the development of the guidelines at a high cost, and about 600 million in the design alone, which is a large gap in the implementation.	Administrative barrier since although it is not a straitjacket, they are not mandatory.	In theory the guide responds but the 2010 Guide may present a barrier, as it is not in the framework of the RIAS, it does not say exactly what the community should do. They do not have elements for the communities in practice.	We don't update	In municipalities, the non-execution of resources for this type of activity may occur.		"Clinical guidelines are made looking at the hills of Bogotá, but with their backs to the country."
The failure to follow up on the implementation of the guidelines. For lack of resources.	No well-structured implementation plan, no implementation manuals are very complicated.	The guideline is very clinical, it does not have a community focus. The new ones have comprehensive care, environments, community education, behavior. Or is it designed for community agents.	The reference and counter-referral should be functional, the system is very complex and is subject to the contracting of the EPS.	Health education projects are limited to informative talks. The PIC is focused on education in different environments. And there are the resources but they are not put to proper use due to lack of execution.	It is necessary to show local evidence to build national evidence.	Territorial entities modify human resources according to their interests and the change of government means that this change of personnel does not allow continuity and the construction of local capacity.
The guidelines do not respond to the interests of the EPS. For example, IgM for dengue. This is contracted by a different laboratory that becomes a barrier to patient care.	Guides to different countries are released but not adapted to Colombia. No sharing of available information.		The sustainability of the system takes precedence over patient care, since the system does not work if the patient who does not contribute, has many difficulties with the referral of patients, in very distant municipalities. In these contexts, talking about reference and counter-reference is another reality		There is resistance from medical specialists	We are poor, you can't afford an intergral guide, you go to the technicians and the kindness of the researchers, a systematic review is done, a group of experts is sent and they give wood to those guidelines, some ICP is added, responsibilities of the health entities, of the EAPB, of researchers and universities.
The current guide is 11 years old, very academic but with great gaps and there have been regulatory and administrative changes (PIC, institutional and work environments, etc., comprehensive management, RIAS, rapid tests, resolution 3280) that are not reflected in these guidelines. It is a guide that is not in line with current regulations, with the regulatory and administrative process, a great d…	In the socialization of the strategic plan for tropical diseases. 70% of the territorial entities do not have a plan for the implementation of guidelines. Poor performance.					The country is going to make an adoption, in relation to quality, the latest PAHO guide for the Americas that they explain to us in Colombia must be adopted as is. It's NOT easy.
One of the difficulties: it is the education for the patient, the guide lacks in the aspects of patient recommendations. In addition, there is a lack of dissemination of what the guide is	El personal de salud no se esté adhiriendo a la guía, resistencia al cambio. No hay adherencia porque hay una resistencia al cambio. Hay que hacer mayor énfasis en la educación del paciente.	One of the main shortcomings is that it should involve work with the patient and their families, and in the case of dengue guidance, it is even more necessary to work with the community	There is another very important problem with the counter-reference, that there should be feedback, what I see is that it does not happen. Counter-referral is a very important task that exists, if health personnel make decisions and do what they think they have to do, and they make mistakes and if they do not feed back, the error is perpetuated.	In humans, we must look again at the health personnel at the first levels and be able to work with primary health care and be able to place greater emphasis and be able to give better care to people.	Articulation with the ministry to achieve an appropriation of the guide: Reaching agreements so that everyone performs their functions is a matter of everything, committed leaders are required, involved who are capable of making that conjunction to achieve progress on the same path.	From the political point of view, and more so from the policy side, a greater effort must be made towards the continuous education given to health professionals, and more so in this country where there are so many geographical differences that it requires a greater commitment from the policies.	In general, there are students who have already graduated from the undergraduate program with many gaps in knowledge about the dengue guide.
One of the main shortcomings is that it should involve work with the patient and their families, and in the case of dengue guidance, it is even more necessary to work with the community	En general se encuentra estudiantes ya egresados del pregrado vienen con muchos vacíos del conocimiento sobre la guía de dengue.	One of the difficulties: it is the education for the patient, the guide lacks in the aspects of patient recommendations.		Financially, it is the most painful part since that requires modifications, because we cannot do health education without resources, everything has a cost, so the ministry has allocated money to public health, so we have to make good use of these, just as they also have responsibility to the insurers, in order to achieve educational material and intervention in all phases of diagnosis, treatment …		Nursing is a social practice and a greater effort must be made in health education, in health professionals we have a marked social training.
From the educational point of view (Training), include health programs in the curricula, that is, those programs that are aimed at the most prevalent pathologies, which produce morbidity, mortality, etc., include these guidelines in teaching, include the evaluation of the guidelines in students, making them aware that the guidelines are changing, that they are being updated	Se sabe que la guia existe, pero que tenemos problemas de adherencia, de conocimiento, y de seguimiento a su aplicación, el talento humano que estamos formando no encuentra un ejemplo para que él a su vez sepa que el día de mañana que sea un médico que está en trabajo social obligatorio o un médico general que trabaja en un hospital, en zonas donde el dengue es un problema salud, él esté ahí mism…	We also need to empower the community that this is their problem, it is not a problem of the servers, it is their problem and the community has to participate.	I have not applied it directly, but I have met with some general practitioners who, who have contact with students, two things, one, a little ignorance of the guide and second, a little bit the liberality with which they use it, so, in what sense, in which there would seem to be no adherence in the general practitioner, the primary care doctor or whatever we want to call it, other levels of care,…	After the patient is discharged, it should be captured by promotion and prevention teams or community agents, in order to really impact the subsequent morbidity produced by a type of pathology such as this type and that has its peaks and that depend, therefore, on other factors such as vectors, environmental conditions, etc. Preventing reinfections	I think that we lack, from the managerial levels, in the training of our administrative staff of the hospitals, whether they are called managers, medical care, emergency services, etc., there is no training and I believe that an evaluation of the training to be sure that they know it, secondly there is no discussion with them so that they express the concerns they have,	An administrative decision seems important to me the work that a sectional health directorate or an area of this type of training can do to hospital managers, to insist on the importance of the guidelines and to be, therefore, making re-inductions on the guidelines, not only for dengue	Starting to make proper use of artificial intelligence applied, well, to public health problems, it can help us in certain cases, because one would say if that, let's see, those bases of big data related to these health problems are collecting good practices and are constantly being updated, could be an element that helps us to also keep some guidelines updated, at least in terms of reminding us …
The professors of Medicine and infectious disease specialists who handle these problems and teach, that they are clear about the concept of the importance of the guide, the legitimacy of the guide and where the guide comes from, where it takes, let's say, where it takes the information	Tienen que llegarse a acuerdos para que haya, un convencimiento de que la guía recoge las mejores prácticas, entonces, empieza a primar	The community must be told that there is a guide, such as information and that they understand that the results are not always attributable to the knowledge that the professional has or to the dedication, it has other things	There is a reference, but there is no feedback to the personnel who gave initial management to know where they can improve	After Law 100, we saw how resources for community work and management of tropical diseases decreased at the national level and well at the level of territorial entities	Agreements have to be reached so that there is, let's say, a conviction that the guide includes the best practices, at least a guide includes the best practices, then, it begins to prevail	The Ministry could act at its level, linking, inviting the associations of faculties of Medicine, Nursing, bacteriology, and all areas that have to do with care, and presenting the updated guide, the latest version and discussing with these associations that train health professionals at the national level	The audit guidelines for the care of patients with dengue are not known
I have always been convinced that applying the guides are a good practice, now, the guide as it is, I would say that it requires, requires adjustments since there is no recent update	No hay una implementación sistemática, clara de la guía, que ha quedado un poco a la buena voluntad, bueno, digo buena voluntad en sentido de que el personal de salud la conozca, se decida implementarla, a que haya el apoyo administrativo y también que la dirección administrativa para ella, entonces, yo creo que ese ha sido su falencia	The guide lacks an emphasis on the community	A guide must be an agreement between health professionals, with the organizations and all those who intervene there, to do things well and once it is agreed we will apply, with the understanding that this guide, therefore, includes the best practices.		To be insisting that the inductions of new personnel or the re-induction of personnel who are in areas, at least where dengue is a problem, are being done permanently, the guidelines are being included in those re-inductions or inductions to new personnel and a little surveillance, the rules have to be complied with, then, for example, in the processes of medical records, in the evaluation, for e…	The guides have to be as simple as possible, because such long guides do not facilitate their study, their reading with a certain frequency, their consultation, so, in my opinion, there should be in my concept as a basic guide and some annexes and some things to complement, but at least we know that if those points of the guide are followed, We are sure that we are providing good clinical care. A…
I believe that there has not been an adequate dissemination of the guideline, because we have also associated it only as almost a first level of care, and, reviewing the guideline, I find that I assume the levels, well, the levels of care that I know, where it could have to be attended given the complexity of each case	Se requiere desmitificar que las guías quitan autonomía, en otros campos como enfermería, sí lo ven así, yo lo he visto que en medicina, ah, pero es que entonces dónde está mi conocimiento, mi autonomía para yo tratar a los pacientes como creo, si logramos romper ese esquema en el sentir, y, por eso pasar de decir, es que el médico, enfermera, enfermero o el microbiólogo es autónomo de decir.				The entities, for example the Sectional Directorate of Health, in the case of Antioquia to the schools of Medicine, evaluate if the guide is being taught or how they are teaching it or let's agree or do a workshop so that we learn from the guide
Work on education, because if graduates know how a guide is made, who participates, what it is, well, what is the mechanism to arrive at a guide, that a guide is approved and finally, it is studied and delivered and disseminated, etc., then, I think that there we are going to have to work with health professionals that I think is important and especially with the clinical part.					Continuity in the treatment of patients must be guaranteed, such as the team from the same hospital that treated the patient, because if they change teams, discrepancies begin to be found, changes in patient management begin, etc., and then that increases readmissions, if this other team is not synchronized with that guideline and what is their role and the continuity of the intervention from the…
No training is received in the use of the Colombian guide for patient care					The challenges for higher education institutions in training are to generate high credibility in the legitimacy of the guide
FACILITATORS
		Health Education, which is a different approach from the traditional one that has been given, let's say, in front of what should be done in prevention, in education that is information, education and communication	An approach to interprofessional training that I find interesting is also in a way, supporting and leading from the Ministry of Health with the accompaniment of PAHO and from the different institutions of human resources in health, because unfortunately human resources have not been trained for teamwork, but each one has been trained as doing their part, So I think that we must identify a lot tho…			Research institutions or academic institutions have a very big job to do in articulated work with the institutions, with the health authorities of the territorial entities and even among themselves, many times there are also competencies between the same academic and research institutions or channeling resources that also fragment the possibility of being able to have an accompaniment that produc…
Let's make a guide that they consult on the internet, let's do it in such a way that they can have them on a cell phone for example or in an application much more, so that today it attracts more attention than other things that we used to do, to try to get people to really introject it, read it, appropriate it.	Good correlation and that they are able to give that knowledge that they have as bacteriologists in the case, well, of us microbiologists for other institutions.			Like encouraging people to do things right, but I don't know how much I've really studied about the negative impact of the problem with the guidelines.	Encourage the biotechnology fair, where students present their projects
Adhering to something that we consider so normal, to go to the hospital and all this is difficult, it seems to me that the guide is clear and has been going on for years, let's put it this way, ten years.
It has advantages by standardizing evidence-based processes. Benefits the patient by standardizing the quality of care.	Guides are not a barrier, there are more administrative barriers	Generate confidence in the patient so that they consult, for this reason the reactivation of community managers is required, so that they reappear and are the bridge between the health service and the community.			The resources of collective interventions, (PIC) have very large resources in education. It also presents elements as precise actions according to the environment. It gives weight to the community agent to community actions.	The conviction in the guidelines really, I think what's missing is that, that we really follow the guide because we're convinced that it's and it should be done and not like, well, I do it if I want to, says laboratory,
	The implementation process, despite having facilitators with access to the documents, currently there is a repository with better access.	In theory the guide responds but the 2010 Guide may present a barrier, as it is not in the framework of the RIAS, it does not say exactly what the community should do. They do not have elements for the communities in practice.			The RIAS bring politics closer to operational processes.
					They are best received in the first levels.
A general support for decision-making in clinical practice, when true importance is given, should be given ownership not only with health personnel, but also with the patient and their families. The dengue guidelines in general are a support for decision-making in medical practice		Some strategies to achieve this appropriation of prevention: ICTs have given us great support now, in health education. Allowing people to contribute their doubts and they can be resolved through ICT strategies: videos, virtual spaces, podcasts, is to listen to what people want to be explained to them, through images and listening.	Recommendations for educational institutions to appropriate the dengue guide: Improve the teaching strategies of the guide in undergraduate studies.		The guide responds to the aspects of prevention: The key points are contained, but it is not appropriate for the health professional and much less for the patient and relatives.
It facilitates decision-making by health workers, greater control of follow-up. It allows times to be optimized, guides decision-making. The education of the guide with the patient.
The comprehensive guide makes it clear where efforts should be directed in terms of the clinical approach,	I have always been very aware of the importance of teaching medical students, that I have more contact since my undergraduate degree in their area of public health, the importance of health programs and evidence-based guidelines,			I don't know, if, let's say those resources exist, I think that resources could be obtained to the extent, when you, for example, go to the businessman in the region, you say, look, you know what it means for you that people get sick from this and that they don't, well, first that they let them get sick, and, second, that we don't attend to them in a timely manner, third, that we do not attend to…		Easy access to the guide: The ministry and that, because they disseminate them and you find them on the internet and you see the adjustments that are being made since it was adapted like in 2013
What the guide aims to do is to standardize us, so that we all know what we have to do at one level and another, so I think that this idea of promoting the use of this guide is comprehensive, promoting its training in it, the application, doing follow-up studies, how much they are applied, what results are seen, be of quality, safe, comprehensive, I believe that it would help the final objective,…	The guidelines allow us to use the evidence to guide and have a management of patients to achieve better results allow us to guide

## Sheet: Table G. Consolidat. summary
Guiding Factors	Individual Factors of Health Care Professionals	Patient Factors	Professional Interactions	Incentives & Resources	Organizational Change Capacity	Social, Political and Legal Factors	Other
BARRIERS
Underreporting of severe dengue due to lack of confirmatory tests according to dengue guidelines	The management of this pathology is not being approached with a comprehensive approach, including an interdisciplinary approach.	The guideline is very clinical, it does not have a community focus. There is no comprehensive approach to the problem of dengue from the community side	A very well done induction process is not done when the staff is linked to work in an area where there is transmission of dengue and other health priorities, because in the universities they do not achieve, in their training process, that they have that adequate training; the ministry, the territorial entities and the INS must be very attentive to the fact that this training is given.	There is no enforceability in terms of compliance with the regulations that exist and that should be mandatory.	Generation of cases of hospital-acquired transmission, a reflection of how it contributes to the spread of the disease.	Deficiencies in the hospital infrastructure itself for patient care .	There is a great deal of work to be done by these institutions given the syndemic and the simultaneous confluence of public health problems that grew, of indicators that went back years and even a decade or more, including vaccination itself.
According to how it is conceived from the norm, the pile of steps for epidemiological surveillance hinders the process.	The training of human talent from the guide seems to include only the doctor, but not nursing and laboratory.	It is necessary to generate confidence in the patient so that they consult, the reactivation of community managers is required, so that they reappear and are the bridge between the health service and the community.	There is a lack of more space in the training curricula, not only in the fields of public health, but in the other fields of knowledge in health, in the field of nursing, in the field of microbiology before bacteriology, of course in medicine, I would say.	There is no enforceability in terms of compliance with the regulations that exist and that should be mandatory.	Institutional difficulties in monitoring the patient, (hematocrits, hemoglobin, blood pressure, etc.) to avoid complications and mortality.	The precarious housing conditions in which large majority of the population live, since there is no housing that protects against the transmission of dengue, the lack of permanent drinking water service, people got used to storing water for human consumption and those waters, are the important sites for the proliferation of the Aedes.	Starting to make proper use of artificial intelligence applied, well, to public health problems, it can help us in certain cases, because one would say if that, let's see, those bases of big data related to these health problems are collecting good practices and are constantly being updated could be an element that helps us to also keep some guides updated, at least in terms of reminding us of th…
According to how it is conceived from the norm, the pile of steps for epidemiological surveillance hinders the process.	The guidelines are not regularly socialized in medical schools.	The 2010 Guide, which may present a barrier, because it is not within the framework of the RIAS, does not say exactly what the community should do. They do not have elements for communities in practice.	There is not enough comprehensiveness in this training process of the health teams to achieve a more powerful work at the level of professional practice	Investment of resources in public health very limited and historically compared to what has been invested, the curative approach to the disease prevails, but I think it has become very centralized	Limited capacities in the network of laboratories and in the health providers themselves, with clinical laboratories for confirming cases and monitoring serotypes.	The Ministry and the Institute do not have the capacity to accompany, advise, monitor and control that good work is being done at the level of the territories and in this time of pandemic, I would say that practically that work was abandoned.	The audit guidelines for the care of patients with dengue are not known
A large allocation of resources in the design of guides that represents a large gap in its implementation.	The guides, although they are not a straitjacket, are not mandatory.	The guideline has virtually no recommendations for the patient and for the patient's family	Bacteriologists are in a laboratory and in practice they do not disseminate knowledge about laboratory tests for diagnosis, nor do they provide feedback to healthcare personnel	The strengthening of public health surveillance has been very centralized by decision-making entities.	A lot of fragmentation within the institutions and a lack of capacity for comprehensiveness in the work at the territorial level.	A disease that deserves all the importance in the world is not given importance	There must be good information and exchange of knowledge between bacteriologists and healthcare personnel.
Inadequate interpretation of the guide from the EPS	There are no well-structured guidance implementation instruments	The guide doesn't have a focus on empowering the community, so they know that that's also their problem, it's not a server problem, it's their problem and the community has to participate.	Tests for dengue diagnosis are scarce; Bacteriologists have no contact with the medical history, and their role does not go beyond taking a blood sample and processing it.	The guide does not have these elements of the COMBI strategy, there is no responsibility for health education levels by environments, hand in hand with anthropologists and sociologists.	Structural difficulties that exist in the health system, with barriers at all levels, from the community side because the families themselves have to learn to identify that they have to run to the health institution when there is an alarm sign; from the health institution that must have the ability to identify them, not return people as if it were any fever if there is an alarm sign and of course…	"Clinical guidelines are made looking at the hills of Bogotá, but with their backs to the country."	The Ministry could act at its level, linking, inviting the associations of faculties of Medicine, Nursing, bacteriology, and all areas that have to do with care, and presenting the updated guide, the latest version and discussing with these associations that train health professionals at the national level
The guideline lacks recommendations for the patient	Guides to different countries not adapted to Colombia are released. No sharing of available information.	The community is not told that there is a guide, it is not given information so that it understands that the results are not always attributable to the knowledge that the professional has or to the dedication to the patient	The referral and counter-referral should work, the system is very complex and is subject to the hiring of the EPS.	The non-execution of resources for this type of activities can occur in the municipalities.	There is a need for more dissemination, more empowerment of people with the guide.	Territorial entities modify human resources in accordance with their interests and changes in government, which does not allow for continuity and the construction of local capacity.	The guides have to be as simple as possible, because guides are so long that they do not facilitate their study, reading, consultation; there should be a basic guide and annexes to complement, a brochure with the summarized information should be created for the staff of urabá
The dengue guide is not included in all undergraduate and even less specialty teaching curricula	Poor performance of the guideline, since 70% of the territorial entities do not have a plan for its implementation or for the socialization of the strategic plan for tropical diseases.	The guide lacks an emphasis on the community	The sustainability of the system takes precedence over patient care, since the system does not work, if the patient who does not contribute, there are many difficulties with the referral of patients, in very distant municipalities. In these contexts, talking about reference and counter-reference is another reality	Health education projects are limited to informative talks. The PIC is focused on health education in the different environments and the resources are there but it is not used properly due to lack of execution.	There is no evidence of barriers at the local level to building national evidence.	We are poor, you can't afford an intergral guide, you go to the technicians and the kindness of the researchers, a systematic review is done, a group of experts is sent and they give wood to those guidelines, some ICP is added, responsibilities of the health entities, of the EAPB, of researchers and universities.	Strengthen the training component in community health, collective health, public health, training well in what are the guidelines for public health surveillance, epidemiological surveillance, laboratory surveillance, and, of course, in clinical management in accordance with the protection that is being worked on
There is no adequate dissemination of the guideline at all levels of care; it seems that it was only assumed from the first levels of care	Health personnel are not adhering to the guideline, because there is resistance to change.		The failures are on all fronts.	We do not look at the health personnel at the first levels and we do not work with primary health care to place greater emphasis and be able to give better care to people.	Resistance of medical specialists to adhere to the guideline	The country is going to make an adoption, in relation to quality, the latest PAHO guide for the Americas must be adopted as it is, what they explain to us in Colombia.	Like encouraging people to do things right, but I don't know how much I've really studied about the negative impact of the problem with the guidelines.
From the curricular programs there is no priority for the teaching of the guide to tropical diseases, considering the adjustments due to changes and the updating of the same,	There are students who have already graduated from the undergraduate program who come with many gaps in knowledge about the dengue guide.		We don't update	Health education is not done without resources, everything has a cost; The Ministry has allocated money to public health, so it is necessary to make good use of these, just as insurers are also responsible, to achieve educational material and intervention in all phases of diagnosis, treatment and recovery of the patient with dengue.	There is no coordination with the Ministry to achieve an appropriation of the guide. Reaching agreements so that everyone can carry out their functions is everyone's business, it requires committed, involved leaders who are capable of making that conjunction to move forward on the same path.	From the political point of view, a greater effort must be made towards the continuous education given to health professionals, and more so in this country where there are so many geographical differences, which requires greater commitment.	Encourage the biotechnology fair, where students present their projects
It is not known how the guideline is prepared, this detracts from its importance because it does not account for the legitimacy of the guideline, it is unknown that a guideline prepared by experts and validated from evidence-based medicine. This lack of knowledge comes from undergraduate training programs.	It is known that the guide exists, but that we have problems of adherence, knowledge, and follow-up to its application, the human talent that we are training does not find an example so that he in turn knows that tomorrow it will be a doctor who is in compulsory social work or a general practitioner who works in a hospital, In areas where dengue is a health problem, he is right there with the awa…		There is no feedback. Counter-referral is a very important task that exists, if health personnel make decisions and do what they think they have to do, and they make mistakes and if they do not feed back, the error is perpetuated; There is no feedback to the personnel who gave initial management to know what can be improved.	After discharge, the patient is not captured by promotion and prevention teams or community agents, in order to really impact the subsequent morbidity that depends on other factors such as vectors, environmental conditions, etc. to prevent the occurrence of other cases.	There is a lack of training for management levels, including the administrative staff of the hospitals, with evaluation to be sure that they know it, concerns are not discussed with them in this regard.	Nursing is a social practice and a greater effort must be made in health education, in health professionals we have a marked social training.	Many times there are also competencies between the same academic and research institutions or channeling resources that also fragment the possibility of being able to have an accompaniment that produces a better impact on the response that should be had in problems such as dengue
	There is no conviction that the guide includes best practices,		A guide must be an agreement between health professionals, with the organizations and all those who intervene there, to do things well and once it is agreed we will apply, with the understanding that this guide, therefore, includes the best practices.	After Law 100, resources for community work and the management of tropical diseases decreased at the national level and therefore at the level of territorial entities.	There is no induction of new personnel or the re-induction of personnel who are in endemic areas, as well as surveillance, analysis of clinical symptoms, of serious and lethal cases, generating elements for reflection and improvements.	The Ministry could act at its level, linking, inviting the associations of faculties of Medicine, Nursing, bacteriology, and all areas that have to do with care, and presenting the updated guide, the latest version and discussing with these associations that train health professionals at the national level	Recommendations for educational institutions to appropriate the dengue guide: Improve the teaching strategies of the guide in undergraduate.
	There is no systematic, clear implementation of the guide, which has been left to a bit of good will, well, I say goodwill in the sense that the health personnel know it, that they decide to implement it, that there is administrative support and also that the administrative direction for it, so, I think that has been its shortcoming				There is no supervision or follow-up by the territorial entities (Sectional Health Directorates), to the medical schools, to evaluate whether the guide is being taught and how it is being done or why not agree on the way we should do it.	The guides have to be as simple as possible, because guides are so long that they do not facilitate their study, reading, consultation; there should be a basic guide and annexes to complement it, a brochure with the summary information should be created for the staff of Urabá	I don't know, if, let's say those resources exist, I think that resources could be obtained to the extent, when you, for example, go to the businessman in the region, you say, look, you know what it means for you that people get sick from this and that they don't, well, first that they let them get sick, and, second, that we don't attend to them in a timely manner, third, that we do not attend to…
	It is necessary to demystify that the guidelines take away autonomy, in other fields such as nursing; I have seen it in medicine: but then where is my knowledge, my autonomy to treat patients as I believe? If we manage to break that scheme in feeling, we can overcome the need to say that the doctor or nurse or the microbiologist is autonomous.				Continuity in the treatment of patients by the hospital team is not guaranteed, avoiding discrepancies and change of trrapeutical ducts, which leads to readmissions, among others. In other words, the entire team must be synchronized with that guide to give cfontinuity to the intervention from the same guide and not cancel the effort that is made.		The conviction in the guidelines really, I think what's missing is that, that we really follow the guide because we're convinced that it's and it should be done and not like, well, I do it if I want to, says laboratory.
	In general, there are students who have already graduated from the undergraduate program who come with many gaps in knowledge about the dengue guide.				To be insisting that the inductions of new personnel or the re-induction of personnel who are in areas, at least where dengue is a problem, are being done permanently, the guidelines are being included in those re-inductions or inductions to new personnel and a little surveillance, the rules have to be complied with, then, for example, in the processes of medical records, in the evaluation, for e…
					The entities, for example the Sectional Directorate of Health, in the case of Antioquia to the schools of Medicine, evaluate if the guide is being taught or how they are teaching it or let's agree or do a workshop so that we learn from the guide
					Continuity in the treatment of patients must be guaranteed, such as the team from the same hospital that treated the patient, because if they change teams, discrepancies begin to be found, changes in patient management begin, etc., and then that increases readmissions, if this other team is not synchronized with that guideline and what is their role and the continuity of the intervention from the…
					The challenges for higher education institutions in training are to generate high credibility in the legitimacy of the guide
FACILITATORS
It seems to me that the guide is clear and is already years old, let's say, ten years.	The guides do not represent a barrier, there are more administrative barriers	Health Education is a different approach from the traditional one that has been given, compared to what should be done in prevention, in education, which is information, education and communication	An approach to interprofessional training that I find interesting that is being supported and led by the Ministry of Health with the accompaniment of PAHO and by the different institutions of human resources in health, because unfortunately human resources have not been trained for teamwork, but have been trained so that each one does their part; We must therefore identify those boundaries that e…	The great effort made by the National Institute of Health to strengthen public health surveillance and also to serve as a national reference laboratory is highlighted	The resources of collective interventions (PIC) have very large resources in education. It also presents elements as precise actions according to the environment. It gives weight to the community agent to community actions.	Research institutions or academic institutions can facilitate the work through articulated work with institutions, with the health authorities of territorial entities and even among themselves.	Let's make a guide that they consult on the internet, let's do it in such a way that they can have them on a cell phone for example or in an application much more, so that today it attracts more attention than other things that we used to do, to try to get people to really introject it, read it, appropriate it.
The guideline has advantages by standardizing evidence-based processes, benefits the patient by standardizing the quality of care.	The guide is easy to access. A repository makes it easy to access documents and makes them easy to deploy.	ICTs have given us great support now, in health education. Allowing people to contribute their doubts and they can be resolved through ICT strategies: videos, virtual spaces, podcasts, is listening to what people want to be explained to them, through images and listening.			The RIAS that bring politics closer to operational processes.	Easy access to the guide, it can be found on the internet and the same as the adjustments that are being made to it.
The guideline is a general support for decision-making in clinical practice, when true importance is given, it should be appropriated not only with health personnel, but also with the patient and their families. The dengue guidelines in general are a support for decision-making in medical practice	To keep in mind the importance of teaching medical students, from undergraduate in their area of public health, the importance of health programs and evidence-based guidelines				Guides are best received in the first levels.
It facilitates decision-making by health workers, with greater control of follow-up. It allows time to be optimized, guides decision-making.	The guidelines allow us to use the evidence to guide and manage patients to achieve better results				The guide responds to the aspects of prevention: The key points are contained, but it is not appropriate for the health professional and much less for the patient and family members.
The comprehensive guide makes it clear where efforts should be directed in terms of the clinical approach.
What the guide aims to do is to standardize ourselves, that we all know what we have to do at one level or another. I believe that this idea of promoting the use of this comprehensive guide, promoting training, application, doing follow-up studies, how much they are applied, what results are seen, whether it is quality, safe, comprehensive, I believe that it would help the final goal of recoverin…
